# Supplementary material for: Gut Microbiome and Microbiome-Derived Metabolites in Patients with End-Stage Kidney Disease
Source: Int J Mol Sci. 2023 Jul 14;24(14):11456. doi: 10.3390/ijms241411456 (PMC10380578; doi:10.3390/ijms241411456)
Supplement: Supplementary file 1 [file ijms-24-11456-s001.zip]

Archive with 2 entries (2 files):
- 3-2.SupplementaryTables.xlsx
- Supplementary Figures.pdf
