# Supplementary material for: Gut Microbiome and Microbiome-Derived Metabolites in Patients with End-Stage Kidney Disease
Source: Int J Mol Sci. 2023 Jul 14;24(14):11456. doi: 10.3390/ijms241411456 (PMC10380578; doi:10.3390/ijms241411456)
Supplement: Supplementary file 1 [file ijms-24-11456-s001.zip › 3-2.SupplementaryTables.xlsx]

## Sheet: Supplementary table S1
Supplementary Table S1. Clinical charasteristics and inflammatory markers in hemodialysis patients.
	Non-diabetic HD (n = 21)	Diabetic HD (n = 20)	p value
Clinical characteristics
Age (years)	72.1 ± 5.9	70.3 ± 3.7	0.24
Male (%)	0.476	0.7	0.21
BMI	21.5 ± 3.0	24.3 ± 3.8	0.02
Systolic BP (mmHg)	147 ± 19	150 ± 29	0.64
Diastolic BP (mmHg)	76 ± 16	78 ± 14	0.71
Hemoglobin (g/dL)	11.2 ± 1.2	10.8 ± 1.0	0.32
Albumin (g/dL)	3.3 ± 0.3	3.3 ± 0.4	0.95
Inflammatory markers
LBP (ng/mL)	15.10 (13.44, 19.49)	16.72 (13.33, 20.22)	0.68
hsCRP (mg/dL)	0.087 (0.032, 0.270)	0.096 (0.041, 0.190)	0.57
Medication
Proton pump inhibitor	0.619	0.65	>0.999
Phosphate binder	0.857	0.75	0.45
DPP-4 inhibitor	0	0.5	<0.001
α-GI	0	0.15	0.11
Glinide	0	0.15	0.11
GLP-1 recepror agonist	0	0.1	0.23
Data are shown as the mean ± SD or the median (first quartile, third quartile). Abbreviations are the same as those in Table 1. p values between Non-diabetic HD and Diabetic HD groups were calculated by Student t-test.

## Sheet: Supplementary table S2
Supplementary Table S2. Spearman correlation coefficients between demographical data, clinicla parameters, drugs, organic acids, inflammatory markers, uremic toxins, and gut bacteria.
		Demograhic data			Clinical parameter			Drug			Organic acid								pH	Inflammatory marker		Uremic toxin			Bacterial subgroup
		Age	Sex	DM	BMI	Systolic BP	Diastolic BP	PPI	P-binder	Metfolmin	Total OA	Succicnic acid	Lactic acid	Formic acid	Acetic acid	Propionic acid	Butyric acid	Valeric acid	pH	hsCRP	LBP	Indoxyl sulfate	P-cresyl sulfate	Phenyl sulfate	c__Negativi- cutes	o__Veillonellales- Selenomonadales	o__Burkholder- iales	f__Selenomo- nadaceae	f__Sutterella- ceae	g__Agatho- bacter	g__Fusicateni- bacter	g__Megamonas	d__Bacteria; p__Firmicutes; c__Bacilli	o__Lactobaci- llales	f__Streptoco- ccaceae	g__Clostridium_ innocuum_group	g__Christensene- llaceae_R-7_group
Demographic data	Age		0.14	0.04	-0.09	0.23*	-0.23*	0.12	0.11	-0.11	0.06	0.04	-0.06	-0.05	0.01	0	0.05	0.23*	0.01	-0.17	-0.01	0.2	0.22	0.18	-0.05	-0.04	-0.15	0	-0.09	0.16	-0.11	-0.07	0.11	0.28*	0.17	0.17	0.01
	Sex			-0.13	-0.35†	0	-0.06	0.11	0.08	-0.13	-0.02	0.09	0.05	0.03	-0.06	-0.11	0.09	0.03	0.16	-0.11	0.06	0.06	0.08	0.08	-0.11	-0.06	-0.14	0.05	-0.11	-0.10	-0.04	0.09	0.11	0.17	0.11	0.22	0.19
	DM				0.24*	-0.01	-0.14	0.11	-0.04	0.30†	-0.02	-0.18	0.09	0.08	0.03	-0.01	-0.03	0.14	-0.18	-0.02	0.18	0.11	0.06	0.04	0.02	-0.03	0.04	0.13	0	0.08	-0.04	0.14	-0.27*	-0.17	-0.09	-0.10	0.22
Clinical parameter	BMI					-0.14	-0.03	-0.20	-0.09	0.01	0.21	-0.05	0.17	0.15	0.26*	0.22	0.12	0.02	-0.30†	0.16	0.12	-0.18	-0.20	-0.14	0.12	0.18	0.31†	0.2	0.29*	0.1	0.19	0.21	-0.18	-0.17	-0.17	-0.23*	-0.05
	Systolic BP						0.48	0.35†	0.39‡	-0.13	-0.16	0.01	-0.07	0	-0.14	-0.16	-0.18	-0.07	0.17	0.21	0.30†	0.52§	0.47§	0.54§	-0.14	-0.05	-0.36†	-0.15	-0.40‡	-0.20	-0.23*	-0.22	0.33†	0.41‡	0.43§	0.24*	-0.02
	Diastolic BP							0.14	-0.04	-0.20	0.05	-0.05	-0.08	-0.09	0.09	0.06	0.17	0.09	0.1	0.17	-0.01	0.07	0.16	0.1	0.04	0.14	-0.17	0.12	-0.14	-0.02	0.03	0.03	0.11	0.07	0.24*	0.02	-0.10
Drug	PPI								0.42‡	-0.02	-0.13	0.04	-0.16	-0.33†	-0.12	-0.14	-0.15	-0.16	0.2	0.18	0.42‡	0.54§	0.43§	0.52§	-0.32†	-0.36†	-0.37‡	-0.14	-0.37‡	-0.08	-0.13	-0.23*	0.35†	0.29†	0.24*	0.11	0.11
	P-binder									-0.24*	-0.26*	0.18	'-0.26*	-0.23*	-0.26*	-0.20	-0.26*	-0.19	0.32†	0.04	0.31†	0.72§	0.59§	0.77§	-0.39‡	-0.34†	-0.24*	-0.36†	-0.29†	-0.26*	-0.28*	-0.33†	0.21	0.15	0.12	0.2	0.22
	Metfolmin										-0.13	-0.13	'-0.01	0.01	-0.12	0.01	-0.24*	0.04	-0.07	-0.12	-0.09	-0.24*	-0.26*	-0.17	0.25*	0.14	0	0.22	0.05	0.03	0.04	0.26*	-0.13	-0.08	-0.02	-0.06	-0.12
Organic acid	Total OA											0.35†	0.47§	0.11	0.91§	0.74§	0.73§	0.37‡	-0.61§	-0.04	-0.21	-0.35†	-0.34†	-0.27*	0.07	0.13	0.17	0.22*	0.13	0.31†	0.2	0.21	-0.01	-0.13	-0.08	-0.29*	-0.05
	Succicnic acid												0.39‡	0.03	0.19	0.11	0.17	0.03	-0.21	-0.12	-0.11	-0.01	-0.02	-0.01	-0.43§	-0.30†	-0.06	-0.12	-0.05	0.04	-0.04	-0.09	0.02	-0.05	-0.04	-0.20	-0.01
	Lactic acid													0.42‡	0.37‡	0.34†	0.26*	0.03	-0.44§	0	-0.07	-0.3†	-0.42‡	-0.26*	-0.02	0.06	0.30†	0.25*	0.23*	0.08	0.13	0.22	-0.02	-0.06	0.03	-0.22	-0.03
	Formic acid														0.14	-0.04	0.01	-0.11	-0.29†	0.04	0	-0.22	-0.29*	-0.18	0.02	0.08	0.25*	0.11	0.22*	-0.12	-0.01	0.22*	-0.13	0.02	0.05	-0.02	-0.04
	Acetic acid															0.69§	0.66§	0.26*	-0.5§	-0.01	-0.17	-0.34†	-0.32†	-0.25*	0.18	0.19	0.17	0.24*	0.11	0.22*	0.25*	0.25*	-0.09	-0.18	-0.14	-0.20	-0.03
	Propionic acid																0.57§	0.39‡	-0.44§	0.02	-0.18	-0.28*	-0.35†	-0.15	0.29*	0.25*	0.16	0.29†	0.14	0.38‡	0.31†	0.25*	-0.05	-0.12	-0.04	-0.32†	-0.07
	Butyric acid																	0.46§	-0.44§	0.03	-0.14	-0.26*	-0.15	-0.19	0.14	0.25*	0.05	0.29†	0.03	0.39‡	0.34†	0.24*	-0.03	-0.14	-0.05	-0.28*	0.13
	Valeric acid																		-0.12	-0.12	-0.25*	-0.05	0.07	-0.12	0.1	0.07	0.01	0.1	0.05	0.36†	0.02	0.07	-0.14	-0.14	-0.15	-0.02	0.32†
pH	pH																			0.11	0.15	0.37‡	0.40‡	0.36†	-0.19	-0.24*	-0.36†	-0.27*	-0.31†	-0.09	-0.22	-0.23*	0.07	0.13	0.05	0.33†	0.15
Inflammatory marker	hsCRP																				0.67§	0.2	0.12	0.24*	-0.17	0.02	-0.13	-0.05	-0.16	-0.23*	0	-0.08	0.25*	0.27*	0.16	0.05	-0.13
	LBP																					0.43§	0.27*	0.44§	-0.31†	-0.12	-0.25*	-0.08	-0.32†	-0.34†	-0.09	-0.11	0.18	0.25*	0.15	0.08	0.02
Uremic toxin	Indoxyl sulfate																						0.82§	0.80§	-0.36†	-0.29†	-0.31†	-0.31†	-0.34†	-0.18	-0.31†	-0.34†	0.24*	0.24*	0.2	0.34†	0.33†
	P-cresyl sulfate																							0.60§	-0.28*	-0.22	-0.35†	-0.28*	-0.35†	-0.10	-0.25*	-0.33†	0.25*	0.25*	0.2	0.34†	0.43§
	Phenyl sulfate																								-0.31†	-0.24*	-0.4‡	-0.17	-0.44§	-0.16	-0.21	-0.22	0.26*	0.24*	0.19	0.29†	0.22
Bacterial subgroup	c__Negativicutes																									0.82§	0.36†	0.54	0.36§	0.05§	0.44	0.51	-0.23*	-0.12	-0.08	-0.10	-0.18
	o__Veillonellales-Selenomonadales																										0.35†	0.57§	0.33†	-0.10	0.34†	0.52§	-0.07	0.04	0.08	-0.07	-0.23*
	o__Burkholderiales																											0.19	0.92§	-0.10	0.24*	0.22	-0.27*	-0.20	-0.14	-0.11	-0.09
	f__Selenomonadaceae																												0.18	0.09	0.30†	0.89§	-0.2	-0.12	-0.08	-0.23*	-0.13
	f__Sutterellaceae																													-0.03	0.32†	0.2	-0.32†	-0.22	-0.18	-0.08	-0.04
	g__Agathobacter																														0.31†	0.01	-0.27*	-0.30†	-0.14	-0.35†	0.22
	g__Fusicatenibacter																															0.21	-0.35†	-0.35†	-0.26*	-0.33†	0
	g__Megamonas																																-0.30†	-0.20	-0.17	-0.22	-0.11
	d__Bacteria;p__Firmicutes;c__Bacilli																																	0.79§	0.62§	0.16	-0.15
	o__Lactobacillales																																		0.83§	0.29†	-0.25*
	f__Streptococcaceae																																			0.15	-0.26*
	g__Clostridium_innocuum_group																																				-0.02
Abbreviations are the same as those in Table 1 and Table 2. §p<0.0001, ‡p<0.001, †p<0.01, *p<0.05.

## Sheet: Supplementary table S3
Supplementary Table S3. Spearman correlation coefficients between uremic toxins and gut bacteria.
Toxin	ρ	p value
Indoxyl sulfate
o__Clostridia_vadinBB60_group(*1)	0.3746	0.0007
f__Clostridia_vadinBB60_group(*2)	0.3746	0.0007
g__Clostridia_vadinBB60_group(*3)	0.3746	0.0007
c__Clostridia;__	0.3625	0.001
c__Clostridia;__;__	0.3625	0.001
c__Clostridia;__;__;__	0.3625	0.001
c__Negativicutes	-0.3617	0.001
g__UBA1819(*4)	0.3503	0.002
g__Megamonas	-0.3402	0.002
g__[Clostridium]_innocuum_group(*5)	0.3392	0.002
f__Sutterellaceae(*1)	-0.3351	0.003
g__Christensenellaceae_R-7_group(*6)	0.3284	0.003
g__Family_XIII_AD3011_group(*7)	0.3266	0.003
f__Eggerthellaceae(*8)	0.3262	0.003
o__Christensenellales	0.3154	0.005
f__Christensenellaceae	0.3154	0.005
g__Fusicatenibacter	-0.3141	0.005
f__Selenomonadaceae	-0.3083	0.006
o__Burkholderiales	-0.3067	0.006
p-Cresyl sulfate
g__Christensenellaceae_R-7_group(*6)	0.4298	<0.0001
o__Clostridia_vadinBB60_group(*1)	0.4256	<0.0001
f__Clostridia_vadinBB60_group(*2)	0.4256	<0.0001
g__Clostridia_vadinBB60_group(*3)	0.4256	<0.0001
o__Christensenellales	0.4225	0.0001
c__Clostridia;__;__	0.4225	0.0001
c__Clostridia;__;__;__	0.4225	0.0001
g__NK4A214_group(*9)	0.4141	0.0001
o__Christensenellales	0.4133	0.0002
f__Christensenellaceae	0.4133	0.0002
g__[Eubacterium]_brachy_group(*7)	0.4097	0.0002
g__Family_XIII_AD3011_group(*7)	0.4068	0.0002
g__UBA1819(*4)	0.4059	0.0002
f__Ruminococcaceae;__	0.4053	0.0002
g__Intestinimonas	0.3855	0.0005
f__Anaerovoracaceae	0.3795	0.0006
o__Clostridia	0.3739	0.0007
f__Hungateiclostridiaceae	0.3739	0.0007
g__Ruminiclostridium	0.3529	0.001
f__Sutterellaceae	-0.3482	0.002
o__Burkholderiales	-0.3475	0.002
g__[Clostridium]_innocuum_group(*5)	0.3396	0.002
g__Anaerofilum	0.3327	0.003
g__Negativibacillus	0.331	0.003
g__Megamonas	-0.3303	0.003
f__Eggerthellaceae	0.3236	0.004
f__Oscillospiraceae	0.308	0.006
Phenyl sulfate
f__Sutterellaceae	-0.444	<0.0001
o__Burkholderiales	-0.4018	0.0002
g__Parasutterella	-0.3697	0.0008
g__UBA1819(*4)	0.3492	0.002
c__Negativicutes	-0.31	0.005
o__Clostridiales	0.3081	0.006
f__Clostridiaceae	0.3081	0.006
g__Clostridium_sensu_stricto_1	0.3023	0.007
g__GCA-900066755(*10)	0.3006	0.007
Correlations between gut microbiome at the phylum to genus levels and uremic toxin levels were assessed by Spearman's rank correlation coefficient analysis. Data are shown only for correlations with |ρ| > 0.3. Abbreviations are the same as those used in the preceding Supplementary Table. (*1): Clostridia class, (*2) Clostridia class, Clostridia_vadinBB60_group order, (*3) Clostridia class, Clostr…
